# Supplementary material for: Accurate Determination of the Degree of Deacetylation of Chitosan Using UPLC–MS/MS
Source: Int J Mol Sci. 2022 Aug 8;23(15):8810. doi: 10.3390/ijms23158810 (PMC9369293; doi:10.3390/ijms23158810)
Supplement: Supplementary file 1 [file ijms-23-08810-s001.zip]

Archive with 1 entries (1 files):
- ijms-1809299-supplementary.pdf
